# Supplementary material for: Headspace with Gas Chromatography-Mass Spectrometry for the Use of Volatile Organic Compound Profile in Botanical Origin Authentication of Honey
Source: Molecules. 2023 May 24;28(11):4297. doi: 10.3390/molecules28114297 (PMC10254210; doi:10.3390/molecules28114297)
Supplement: Supplementary file 1 [file molecules-28-04297-s001.zip]

Archive with 1 entries (1 files):
- molecules-2399163-supplementary.pdf
